# Supplementary material for: A “No-Code” App Design Platform for Mobile Health Research: Development and Usability Study
Source: JMIR Form Res. 2022 Aug 18;6(8):e38737. doi: 10.2196/38737 (PMC9437789; doi:10.2196/38737)
Supplement: Multimedia Appendix 2 [file formative_v6i8e38737_app2.xlsx]

## Sheet: Sheet1
Development Phase	Commit Date and time	Commit Messages
Implement user feedback	Tue Dec 21 11:51:21 2021 -0800	testing build
Implement user feedback	Wed Dec 8 18:33:21 2021 -0800	added utf8
Implement user feedback	Wed Dec 8 17:12:00 2021 -0800	added choice randomization options
Implement user feedback	Tue Nov 30 01:11:09 2021 -0800	fixed graph legend text
Implement user feedback	Tue Nov 30 00:48:09 2021 -0800	fixed graph legend overlap
Implement user feedback	Fri Nov 26 16:05:50 2021 -0800	added new attributes to lesson notifications
Implement user feedback	Fri Nov 26 15:58:53 2021 -0800	updated notification class
Implement user feedback	Fri Nov 26 01:36:25 2021 -0800	testing new packages
Implement user feedback	Wed Nov 24 23:17:28 2021 -0800	testing android build
Implement user feedback	Wed Nov 24 14:45:19 2021 -0800	updated lesson notificatoin class
Implement user feedback	Wed Nov 24 00:01:58 2021 -0800	added notification title field in hive model
Implement user feedback	Tue Nov 23 23:42:43 2021 -0800	code cleanup
Implement user feedback	Tue Nov 23 23:34:27 2021 -0800	added new constant functions for daily diary
Implement user feedback	Fri Nov 19 01:23:14 2021 -0800	added new current module cards
Implement user feedback	Thu Nov 18 17:53:10 2021 -0800	moved lesson sorting functions from page to bloc
Implement user feedback	Wed Nov 17 17:44:15 2021 -0800	added new test page to test new release methods, just testing
Implement user feedback	Wed Nov 17 11:52:31 2021 -0800	simple clean up, upgraded to bloc7.2
Implement user feedback	Tue Oct 19 13:47:13 2021 -0700	updating branches with new bloc logic
Implement user feedback	Mon Oct 4 12:36:47 2021 -0700	upgraded bloc to 7.2.0
Implement user feedback	Tue Sep 14 13:59:14 2021 -0700	google fit updates
Implement user feedback	Thu Sep 9 12:06:51 2021 -0700	updating branches with new design
Implement user feedback	Wed Sep 1 13:05:43 2021 -0700	updating onboarding page ui
Implement user feedback	Wed Sep 1 01:52:13 2021 -0700	Merge pull request #5 from Digital-Health-Lab/refactor/ios-ipad
Implement user feedback	Wed Sep 1 01:50:31 2021 -0700	updating branches with bug fix
Sprint 7	Thu Dec 17 20:20:13 2020 -0800	ios ready for submission
Sprint 7	Mon Dec 14 22:43:57 2020 -0800	fixed error on iphone 12
Sprint 7	Sun Dec 13 23:36:49 2020 -0800	sent android for review
Sprint 7	Fri Dec 11 18:16:40 2020 -0800	getting screenshots on 7inch screens
Sprint 7	Fri Dec 11 01:45:49 2020 -0800	fixed logic release
Sprint 7	Thu Dec 10 22:25:43 2020 -0800	updating lesson logic
Sprint 7	Thu Dec 10 01:53:59 2020 -0800	fixed Response error for lesson completion
Sprint 7	Thu Dec 10 01:35:06 2020 -0800	simple sequential fixed
Sprint 7	Wed Dec 9 14:00:47 2020 -0800	added analysis package
Sprint 7	Wed Dec 9 13:22:29 2020 -0800	merging fixed files
Sprint 7	Tue Dec 8 22:28:07 2020 -0800	updating for bug fixes
Sprint 7	Tue Dec 8 14:30:40 2020 -0800	mergin fixes to staging
Sprint 7	Tue Dec 8 14:30:01 2020 -0800	fixed ipad sizing
Sprint 7	Tue Dec 8 14:27:32 2020 -0800	updating release files with card fixes
Sprint 7	Mon Dec 7 00:54:35 2020 -0800	all videos work, youtube, mp4
Sprint 7	Sun Dec 6 16:25:49 2020 -0800	youtube works on video cards
Sprint 7	Fri Dec 4 16:49:40 2020 -0800	updating video cards
Sprint 7	Thu Dec 3 12:06:38 2020 -0800	updating survey submission
Sprint 7	Tue Dec 1 15:36:07 2020 -0800	added slider and dropdown
Sprint 7	Sun Nov 29 17:38:07 2020 -0800	updating survey cards
Sprint 7	Wed Nov 25 11:54:47 2020 -0800	fixed survey api client and testing on ios
Sprint 7	Wed Nov 18 16:44:39 2020 -0800	updated icon cards
Sprint 7	Wed Nov 18 16:15:03 2020 -0800	Merge pull request #5 from Digital-Health-Lab/refactor/ios-ipad
Sprint 7	Wed Nov 18 16:14:46 2020 -0800	Merge branch 'dev' into refactor/ios-ipad
Sprint 7	Tue Nov 17 14:15:36 2020 -0800	updating
Sprint 7	Tue Nov 17 13:53:31 2020 -0800	updating
Sprint 7	Tue Nov 17 13:32:31 2020 -0800	fixed fitkit issue on iphone
Sprint 7	Tue Nov 17 11:30:12 2020 -0800	ipdating emoji survey card
Sprint 7	Mon Nov 16 10:45:44 2020 -0800	merged dev to head and resolved conflicts
Sprint 7	Mon Nov 16 00:13:06 2020 -0800	survey updated and complete
Sprint 7	Fri Nov 6 02:39:21 2020 -0800	Updated android build key and files
Sprint 6	Sat Oct 31 14:06:25 2020 -0700	Updated content sizing
Sprint 6	Sat Oct 31 13:58:14 2020 -0700	Updated screen ui
Sprint 6	Sat Oct 31 13:57:36 2020 -0700	Made cards more narrow, updated font sizes
Sprint 6	Sat Oct 31 02:41:59 2020 -0700	corrected properties files
Sprint 6	Sat Oct 31 02:31:07 2020 -0700	testing flutter clean
Sprint 6	Sat Oct 31 02:24:26 2020 -0700	testing flutter clean
Sprint 6	Sat Oct 31 02:08:16 2020 -0700	testing flutter clean
Sprint 6	Sat Oct 31 02:02:38 2020 -0700	testing flutter clean
Sprint 6	Sat Oct 31 01:56:04 2020 -0700	added new release key signing
Sprint 6	Sat Oct 31 01:54:40 2020 -0700	added new release key signing
Sprint 6	Sat Oct 31 00:19:19 2020 -0700	Updated constants and updated top image card
Sprint 6	Fri Oct 30 23:57:19 2020 -0700	Added iphone/ipad screen width separator constant
Sprint 6	Fri Oct 30 23:56:08 2020 -0700	Updated int with constant variable, centered videos on video cards in ipad layout
Sprint 6	Fri Oct 30 21:39:32 2020 -0700	added another yaml file
Sprint 6	Fri Oct 30 21:04:05 2020 -0700	First complete release build v1.0.0+1
Sprint 6	Fri Oct 30 20:52:58 2020 -0700	testing new tests
Sprint 6	Fri Oct 30 20:38:54 2020 -0700	removed testing
Sprint 6	Fri Oct 30 20:22:36 2020 -0700	removed testing
Sprint 6	Fri Oct 30 20:18:08 2020 -0700	fixed yaml syntax
Sprint 6	Fri Oct 30 20:14:34 2020 -0700	updating new workflow
Sprint 6	Fri Oct 30 20:13:34 2020 -0700	updating new workflow
Sprint 6	Fri Oct 30 19:54:32 2020 -0700	moved to dev-reelase
Sprint 6	Fri Oct 30 19:48:53 2020 -0700	fixing yaml version
Sprint 6	Fri Oct 30 19:46:25 2020 -0700	updating yaml
Sprint 6	Fri Oct 30 19:44:47 2020 -0700	updated yaml file
Sprint 6	Fri Oct 30 19:17:59 2020 -0700	added github actions
Sprint 6	Fri Oct 30 18:45:45 2020 -0700	fixed screen size issue
Sprint 6	Fri Oct 30 18:12:22 2020 -0700	updating staging branch
Sprint 6	Fri Oct 30 16:39:12 2020 -0700	small update for bugfix
Sprint 6	Fri Oct 30 16:30:55 2020 -0700	completed program select page
Sprint 6	Thu Oct 29 21:35:56 2020 -0700	updating program section card content ui
Sprint 6	Thu Oct 29 18:17:19 2020 -0700	updating program selection card stack ui
Sprint 6	Tue Oct 27 20:43:29 2020 -0700	added programs selection page
Sprint 6	Tue Oct 27 15:21:22 2020 -0700	added some constants
Sprint 6	Tue Oct 27 13:59:04 2020 -0700	removed unused variables
Sprint 6	Mon Oct 26 17:11:30 2020 -0700	Merge pull request #2 from Digital-Health-Lab/ios/login-page
Sprint 6	Mon Oct 26 17:10:14 2020 -0700	merged and updated, need bit more fix
Sprint 6	Fri Oct 23 23:31:22 2020 -0700	Updated iPad card designs for cards
Sprint 6	Thu Oct 22 22:43:07 2020 -0700	Completed ipad design of plain text cards and image cards
Sprint 6	Thu Oct 22 21:31:02 2020 -0700	fixed homepage progressbar animation
Sprint 6	Thu Oct 22 21:00:19 2020 -0700	fixed marked as complete btn
Sprint 6	Thu Oct 22 19:55:51 2020 -0700	fixed progress bar and changed location
Sprint 6	Thu Oct 22 15:43:26 2020 -0700	redesigned icon cards and link cards
Sprint 6	Wed Oct 21 23:43:54 2020 -0700	improved checkin questions
Sprint 6	Wed Oct 21 19:27:43 2020 -0700	fixed iphoneSE issues
Sprint 6	Wed Oct 21 18:20:32 2020 -0700	fixed challenge card ui
Sprint 6	Wed Oct 21 17:05:00 2020 -0700	Redesigned layout of ipad cards and changed font sizes on answer boxes
Sprint 6	Wed Oct 21 16:14:25 2020 -0700	quick save
Sprint 6	Tue Oct 20 02:52:58 2020 -0700	merging fix to staging
Sprint 6	Tue Oct 20 02:52:10 2020 -0700	updating app release with goal widget fixes
Sprint 6	Tue Oct 20 00:51:47 2020 -0700	fixed goals widget
Sprint 6	Mon Oct 19 23:16:44 2020 -0700	Merge pull request #3 from Digital-Health-Lab/iphone-se-fixes
Sprint 6	Mon Oct 19 23:15:31 2020 -0700	fixed stats screen on iphoneSE
Sprint 6	Mon Oct 19 21:38:08 2020 -0700	added counting animation on steps widgets
Sprint 6	Mon Oct 19 20:24:54 2020 -0700	fixed fitness connection with apple health
Sprint 6	Mon Oct 19 17:09:39 2020 -0700	fixed fade up animation error message on dispose
Sprint 6	Mon Oct 19 12:29:45 2020 -0700	updating notification repository and settings
Sprint 6	Mon Oct 19 12:28:47 2020 -0700	updating android manifest api version, goal setting page ui
Sprint 6	Mon Oct 19 12:10:07 2020 -0700	updated link card ui
Sprint 6	Mon Oct 19 09:37:14 2020 -0700	cleaning ios build warnings
Sprint 6	Thu Oct 15 18:42:43 2020 -0700	merging settings files
Sprint 6	Thu Oct 15 18:38:51 2020 -0700	configured for xcode 12 and ios14
Sprint 6	Thu Oct 15 13:46:31 2020 -0700	added new stats page ui
Sprint 6	Wed Oct 14 19:29:51 2020 -0700	redesigned banner layout for iPad, updated constraint logic
Sprint 6	Wed Oct 14 17:07:23 2020 -0700	merged dev updates
Sprint 6	Wed Oct 14 16:05:57 2020 -0700	updating new banners
Sprint 6	Wed Oct 14 13:37:42 2020 -0700	Implemented layout builder and tweeked the redesign of ipad layout, locked portrait mode for app
Sprint 6	Tue Oct 13 11:51:31 2020 -0700	updating for ipad responsiveness
Sprint 6	Mon Oct 5 12:20:59 2020 -0700	updating notification bloc, event and state files
Sprint 6	Thu Oct 1 15:04:49 2020 -0700	updating app with scheduled notification settings
Sprint 5	Wed Sep 30 22:06:37 2020 -0700	updating v1.0.2-alpha version release, further testing
Sprint 5	Wed Sep 30 18:10:06 2020 -0700	v1.0.2-alpha converted some widgets to functions
Sprint 5	Wed Sep 30 14:34:36 2020 -0700	v1.0.1-alpha+03 removing useless code
Sprint 5	Wed Sep 30 14:30:15 2020 -0700	update v1.0.1-alpha+03
Sprint 5	Wed Sep 30 12:35:08 2020 -0700	updating v1.0.1-alpha+02
Sprint 5	Mon Sep 28 14:19:21 2020 -0700	fixed url launcher
Sprint 5	Mon Sep 28 13:10:09 2020 -0700	Merge pull request #1 from Digital-Health-Lab/finalizing
Sprint 5	Mon Sep 28 13:08:39 2020 -0700	final commit before merging to master
Sprint 5	Fri Sep 25 12:43:52 2020 -0700	all major fixes are complete
Sprint 5	Fri Sep 25 12:10:34 2020 -0700	update app with new fixes
Sprint 5	Fri Sep 25 12:03:24 2020 -0700	goals bug fixed
Sprint 5	Fri Sep 25 10:04:01 2020 -0700	updated to support android api 30
Sprint 5	Fri Sep 25 09:44:20 2020 -0700	stats page ui
Sprint 5	Thu Sep 24 17:02:53 2020 -0700	added steps tracking, apple health, google fit
Sprint 5	Thu Sep 24 16:48:27 2020 -0700	updating stats page
Sprint 5	Sun Sep 20 20:38:55 2020 -0700	saving before testing new dependency
Sprint 5	Fri Sep 18 17:33:26 2020 -0700	lesson bug fixed
Sprint 5	Thu Sep 17 15:54:40 2020 -0700	registration fix complete
Sprint 5	Fri Sep 11 17:56:54 2020 -0700	updating with reformatted components
Sprint 5	Thu Sep 3 16:08:52 2020 -0700	reformatted ui components
Sprint 4	Wed Aug 26 02:24:24 2020 -0700	reformatting ui components
Sprint 4	Mon Aug 24 10:50:28 2020 -0700	reformatted code base, file cleanup
Sprint 4	Fri Aug 21 14:32:52 2020 -0700	formatted code by flutter
Sprint 4	Fri Aug 21 03:56:54 2020 -0700	added goals state and event
Sprint 4	Fri Aug 21 02:21:23 2020 -0700	created goal bloc, event and state files
Sprint 4	Fri Aug 21 01:35:36 2020 -0700	configured cards bloc
Sprint 4	Thu Aug 20 02:56:47 2020 -0700	updating
Sprint 4	Thu Aug 20 01:32:55 2020 -0700	starting goals bloc
Sprint 4	Sat Aug 15 02:24:46 2020 -0700	completed all lesson pages, need to cleanup
Sprint 4	Fri Aug 14 01:10:37 2020 -0700	updating lesson cards structures
Sprint 4	Wed Aug 12 01:25:52 2020 -0700	merging new survey card ui to staging
Sprint 4	Wed Aug 12 01:19:03 2020 -0700	updating survey cards
Sprint 4	Wed Aug 12 01:12:25 2020 -0700	merging
Sprint 4	Mon Aug 10 23:32:02 2020 -0700	fixed iPhone SE styles
Sprint 4	Mon Aug 10 01:18:04 2020 -0700	updated bottom navbar
Sprint 4	Sat Aug 8 20:03:04 2020 -0700	working on ios
Sprint 4	Sat Aug 8 19:05:57 2020 -0700	updated package imports
Sprint 4	Sat Aug 8 16:53:47 2020 -0700	added new icons and ios settings
Sprint 4	Fri Aug 7 14:09:10 2020 -0700	configuring for ios, bugged right now
Sprint 4	Fri Aug 7 13:29:46 2020 -0700	updating lessons page and card ui
Sprint 4	Fri Aug 7 00:51:25 2020 -0700	updated login page ui
Sprint 4	Thu Aug 6 16:10:43 2020 -0700	new login page styling complete
Sprint 4	Thu Aug 6 00:14:00 2020 -0700	merging homepage changes
Sprint 4	Wed Aug 5 23:50:41 2020 -0700	login flow complete, just needs more styling and test connecting to api
Sprint 4	Wed Aug 5 00:25:43 2020 -0700	formatted login fields
Sprint 4	Tue Aug 4 22:51:00 2020 -0700	completed homepage ui
Sprint 4	Mon Aug 3 23:50:58 2020 -0700	updating login page
Sprint 4	Mon Aug 3 19:01:29 2020 -0700	formatted homepage ui
Sprint 3	Thu Jul 30 01:47:09 2020 -0700	added to README, built working prototype, basic design for now
Sprint 3	Thu Jul 30 01:26:27 2020 -0700	ran flutter format to setup for githook
Sprint 3	Thu Jul 30 00:46:46 2020 -0700	added git hook with flutter format, will add analyzer and tester later on
Sprint 3	Thu Jul 30 00:20:19 2020 -0700	refactored repositories into packages, added new authentication bloc using the package, deleted unused files and folders
Sprint 3	Tue Jul 28 13:55:00 2020 -0700	migrated to bloc 6.0
Sprint 3	Tue Jul 28 13:14:56 2020 -0700	updated to bloc 5.0 and refactored the project
Sprint 2	Thu Jun 4 19:47:39 2020 -0700	last push to master before officially using git branches, tested server connections
Sprint 1	Sun May 31 13:24:58 2020 -0700	code refactoring, performance improvements
Sprint 1	Wed May 27 04:21:45 2020 -0700	connected app with server, setup security
Sprint 1	Wed May 27 03:12:34 2020 -0700	updated navigation bar, created bloc for auth and login
Sprint 1	Sat May 23 15:50:50 2020 -0700	initial codebase setup and setup basic structure and skeleton for app
